# Supplementary material for: Disulfide Cross-Linked Polymeric Redox-Responsive Nanocarrier Based on Heparin, Chitosan and Lipoic Acid Improved Drug Accumulation, Increased Cytotoxicity and Selectivity to Leukemia Cells by Tumor Targeting via “Aikido” Principle
Source: Gels. 2024 Feb 20;10(3):157. doi: 10.3390/gels10030157 (PMC10970284; doi:10.3390/gels10030157)
Supplement: Supplementary file 1 [file gels-10-00157-s001.zip]

Archive with 1 entries (1 files):
- gels-2873966-supplementary.pdf
